# Supplementary material for: Explainable machine learning to identify chronic lymphocytic leukemia and medication use based on gut microbiome data
Source: Microbiol Spectr. 2025 Nov 6;13(12):e00944-25. doi: 10.1128/spectrum.00944-25 (PMC12671114; doi:10.1128/spectrum.00944-25)
Supplement: Table S1 — CLL patient characteristics, PERMANOVA testing, and detailed diagnoses of other pre-aHSCT cohort. [file spectrum.00944-25-s0002.xlsx]

## Sheet: Sheet1
Supplementary Table 1
CLL patients characteristic				Statistical testing results
Feature		All		Variable	Df	SumOfSqs	R2	F	Pr(>F)
		(n=85)
Time from diagnosis to sampling	years (median, IQR)	1.9 (0.3, 5.3)		Treatment naive at sampling	1	0.3021	0.01211	1.0173	0.414
	A	72 (85%)		Treatment type	2	0.4124	0.06844	0.6612	0.962
Binet stage at diagnosis	B	10 (12%)		Immunoglobulin replacement therapy	1	0.2758	0.01105	0.9276	0.545
	C	3 (3%)		IGHV mutation	1	0.2801	0.01177	0.9289	0.534
Treatment status at sampling	Treatment naive	64 (75%)		TP53 mutation status	1	0.2539	0.01163	0.8742	0.64
	Treated	18 (21%)
	Relapse-refractory	3 (4%)		Formula used: adonis2(bray_curtis_distance_matrix ~ Variable, data, na.omit = T)
	Chemotherapy (FCR, RCHOP+HD-MTX)	12 (14%)
Tretament type*	Chemoimmunotherapy ( R+Bendamustin)	4 (5%)
	Targeted therapy**	5 (7%)
Immunoglobulin treatment before microbiome sampling	Treated	7 (8%)
	Not treated	78 (92%)
IGHV	M-CLL	44 (52%)
	U-CLL	36 (42%)
	NA	5 (6%)
	Mutated	10 (12%)
TP53	Unmutated	65 (76%)
	NA	10 (11%)
* of the 22% patients treated and 3% relapsed before microbiome sampling (first line treatment is considered for relapsed)
** I (3), Alemtuzumab(1), VEN+R (1), or I+VEN+Obi (1)
Legend: R: Rituximab, I: Ibrutinib, VEN: Venetoclax, Obi: Obinutuzumab, FCR: Front-line fludarabine-cyclophosphamide-rituximab, RCHOP: rituximab, cyklofosfamid, doxorubicin, vincristine, prednison, HD-MTX: High dose methotrexate chemotherapy
Overview of other pre-aHSCT cohort diagnoses
Disease type	n
Myelodysplastic syndrome (MDS)	65
Severe aplastic anemia	5
Non-Hodgkin lymphoma (NHL)	9
Chronic myeloid leukemia (CML)	6
T-cell lymphomas	7
Childhood acute lymphoblastic leukemia	6
Other	6
