# Supplementary material for: Explainable machine learning to identify chronic lymphocytic leukemia and medication use based on gut microbiome data
Source: Microbiol Spectr. 2025 Nov 6;13(12):e00944-25. doi: 10.1128/spectrum.00944-25 (PMC12671114; doi:10.1128/spectrum.00944-25)
Supplement: Table S2 — Alpha diversity statistics. [file spectrum.00944-25-s0003.xlsx]

## Sheet: Supplemental Table 2 - Diversit
Supplementary Table 2
Alpha diversity statistic
Metric	group1	group2	p	p.adj	p.signif	method
Shannon	pre-aHSCT AML	other pre-aHSCT	0.019059	0.029	*	Wilcoxon
Shannon	pre-aHSCT AML	CLL	2.71e-10	9.4e-10	****	Wilcoxon
Shannon	pre-aHSCT AML	Pre-cardiac surgery	1.91e-14	9.5e-14	****	Wilcoxon
Shannon	pre-aHSCT AML	Kidney donors	0.00400808	0.0067	**	Wilcoxon
Shannon	pre-aHSCT AML	Healthy	3.94e-17	5.9e-16	****	Wilcoxon
Shannon	other pre-aHSCT	CLL	1.63e-06	4.1e-06	****	Wilcoxon
Shannon	other pre-aHSCT	Pre-cardiac surgery	3.15e-10	9.4e-10	****	Wilcoxon
Shannon	other pre-aHSCT	Kidney donors	0.0569686	0.071	ns	Wilcoxon
Shannon	other pre-aHSCT	Healthy	1.03e-15	7.7e-15	****	Wilcoxon
Shannon	CLL	Pre-cardiac surgery	0.235127	0.27	ns	Wilcoxon
Shannon	CLL	Kidney donors	0.979944	0.98	ns	Wilcoxon
Shannon	CLL	Healthy	1.15e-05	2.5e-05	****	Wilcoxon
Shannon	Pre-cardiac surgery	Kidney donors	0.77253	0.83	ns	Wilcoxon
Shannon	Pre-cardiac surgery	Healthy	0.000312255	0.00059	***	Wilcoxon
Shannon	Kidney donors	Healthy	0.02154	0.029	*	Wilcoxon
Ns, P > 0.05; *, P <0.05; **, P < 0.01; ***, P < 0.001; ****, P < 0.0001;
