# Supplementary material for: Explainable machine learning to identify chronic lymphocytic leukemia and medication use based on gut microbiome data
Source: Microbiol Spectr. 2025 Nov 6;13(12):e00944-25. doi: 10.1128/spectrum.00944-25 (PMC12671114; doi:10.1128/spectrum.00944-25)
Supplement: Table S3 — Machine learning results. [file spectrum.00944-25-s0004.xlsx]

## Sheet: Intro
Comprehensive overview of classification results
Content
Intro sheet
1. Model classifying CLL vs no CLL (pre-cardiac surgery patients, kidney donors, healthy)
2. Model classifying CLL without any use of selected medication* vs healthy
3. GMM dictionary
Feature importance explained
Permutation Feature Importance (PFI)	is calculated by measuring the increase in prediction error of the model when the values of a feature are randomly shuffled
SHAP Feature Importance (SHAP)	is calculated using all possible combinations of features and by measuring their contributions to the classification outcome
Tree-Based Feature Importance (TFI)
Normalized Mean Importance	mean importance is calculated by averaging the importance scores across all metrics
* importance per metric is calculated by averaging the importance scores across all 5 folds

## Sheet: 1) CLL without med vs healthy
Supplementary Table 3
Machine learning classiciation results summary: CLL without medication use vs. Healthy
Figure: Figure 3
Performance
Metric	QLattice	Naive Bayes	Random Forest	LightGBM	CatBoost	Logistic Regression	HistGBC
PPV	0.9 ± 0.06	0.94 ± 0.08	0.93 ± 0.1	0.89 ± 0.07	0.98 ± 0.04	0.92 ± 0.07	0.86 ± 0.08
NPV	0.85 ± 0.1	0.98 ± 0.04	0.97 ± 0.04	0.95 ± 0.07	1.0 ± 0.0	0.95 ± 0.06	0.87 ± 0.04
Sensitivity	0.76 ± 0.17	0.98 ± 0.04	0.96 ± 0.05	0.93 ± 0.09	1.0 ± 0.0	0.93 ± 0.09	0.82 ± 0.06
Specificity	0.93 ± 0.03	0.95 ± 0.07	0.93 ± 0.1	0.92 ± 0.05	0.98 ± 0.03	0.93 ± 0.06	0.9 ± 0.06
Balanced Accuracy	0.85 ± 0.08	0.96 ± 0.05	0.94 ± 0.05	0.92 ± 0.07	0.99 ± 0.02	0.93 ± 0.04	0.86 ± 0.06
MCC	0.72 ± 0.13	0.92 ± 0.11	0.89 ± 0.1	0.85 ± 0.13	0.98 ± 0.04	0.87 ± 0.07	0.73 ± 0.12
ROCAUC	0.95 ± 0.02	0.97 ± 0.04	0.98 ± 0.03	0.98 ± 0.02	0.99 ± 0.01	0.98 ± 0.01	0.94 ± 0.05
PRAUC	0.91 ± 0.06	0.97 ± 0.04	0.97 ± 0.05	0.97 ± 0.02	0.99 ± 0.02	0.97 ± 0.02	0.93 ± 0.06
Brier Score	0.12 ± 0.05	0.04 ± 0.06	0.07 ± 0.04	0.05 ± 0.04	0.03 ± 0.03	0.05 ± 0.03	0.11 ± 0.05
F1 Score	0.82 ± 0.1	0.96 ± 0.06	0.94 ± 0.06	0.91 ± 0.08	0.99 ± 0.02	0.92 ± 0.05	0.84 ± 0.07
Feature importance (Cat Boost)						Misclassified samples
Feature	Importance PFI	Importance SHAP	Importance TFI	Normalized Mean Importance		Cohort	N misclassified	N total
Eubacterium_hallii	0	1	1	0.666667		CLL no med	0	46
Dorea_longicatena	0	0.778555	0.718686	0.49908		Healthy	1	59
Anaerostipes_hadrus	0	0.69583	0.721941	0.47259
fructan degradation	0	0.527589	0.689746	0.405778
Coprococcus_comes	0	0.693524	0.485879	0.393134		Confusion matrix
Alistipes_shahii	0	0.606515	0.555167	0.387228		based on a sum of misclassified samples across all 5-folds
glycine degradation	0	0.529579	0.599547	0.376375				Predicted label
sulfate reduction (dissimilatory)	0	0.57957	0.409256	0.329609				1 (CLL no med)	0 (Healthy)
Dorea_formicigenerans	0	0.495279	0.450331	0.315203		True label	1 (CLL)	46	0
Alistipes_finegoldii	0	0.334565	0.512511	0.282359			0 (healthy)	1	58
threonine degradation I	0	0.42282	0.377627	0.266816
Eubacterium_sp_CAG_180	0	0.400602	0.367872	0.256158
cysteine biosynthesis/homocysteine degradation	0	0.456567	0.308245	0.254937		Point biseral correlation
fructose degradation	0	0.446368	0.312382	0.252917		Top 3 positively correlated with CLL
histidine degradation	0	0.364019	0.378861	0.247627		glycine degradation
mucin degradation	0	0.433381	0.309032	0.247471		histidine degradation
Coprococcus_catus	0	0.422063	0.283618	0.235227		Alistipes shahii
lactate production	0	0.410447	0.258015	0.222821		Top 3 negatively correlated with CLL
arginine degradation I	0	0.39389	0.268215	0.220702		fructose degradation
arginine degradation V	0	0.340232	0.305404	0.215212		Eubacterium hallii
nitrate reduction (dissimilatory)	0	0.306532	0.309589	0.205374		arginine degradation I
Eubacterium_eligens	0	0.289293	0.321225	0.203506
glutamine degradation II	0	0.317045	0.281561	0.199535
tryptophan degradation	0	0.295595	0.269465	0.188353
Ruminococcus_torques	0	0.322194	0.238839	0.187011
starch degradation	0	0.418418	0.130277	0.182898
proline degradation	0	0.291048	0.2483	0.179783
glycerol degradation I	0	0.359571	0.178235	0.179269
galactose degradation	0	0.317503	0.21199	0.176498
acetyl-CoA to crotonyl-CoA	0	0.262002	0.263257	0.175086
cysteine degradation I	0	0.259475	0.238666	0.166047
Fusicatenibacter_saccharivoran...	0	0.27673	0.216497	0.164409
Ruminococcus_lactaris	0	0.248907	0.239589	0.162832
Odoribacter_splanchnicus	0	0.275896	0.195549	0.157148
tyrosine degradation I	0	0.216989	0.250155	0.155714
sucrose degradation II	0	0.293817	0.157641	0.150486
glutamate degradation II	0	0.190875	0.244619	0.145165
leucine degradation	0	0.188972	0.234493	0.141155
Agathobaculum_butyriciproducen...	0	0.195726	0.203796	0.133174
Eubacterium_ventriosum	0	0.149984	0.219866	0.123283
sucrose degradation I	0	0.154551	0.195972	0.116841
Eubacterium_ramulus	0	0.18888	0.159712	0.116198
Roseburia_sp_CAG_471	0	0.182115	0.154655	0.112257
cysteine degradation II	0	0.189416	0.131726	0.107048
aspartate degradation I	0	0.170776	0.138749	0.103175
lysine degradation II	0	0.179762	0.129583	0.103115
Ruminococcus_bromii	0	0.162601	0.124524	0.095708
pentose phosphate pathway (non-oxidative branch)	0	0.114632	0.169308	0.094647
Romboutsia_ilealis	0	0.105694	0.176382	0.094025
triacylglycerol degradation	0	0.164159	0.106016	0.090058
glutamine degradation I	0	0.129965	0.129801	0.086589
alanine degradation I	0	0.161652	0.09755	0.0864
trehalose degradation	0	0.130033	0.129011	0.086348
Gemella_sanguinis	0	0.118523	0.127402	0.081975
methionine degradation I	0	0.129711	0.115646	0.081786
Eubacterium_sp_CAG_38	0	0.143153	0.101742	0.081631
Bifidobacterium shunt	0	0.115858	0.119687	0.078515
4-aminobutyrate degradation	0	0.115163	0.112408	0.075857
lactaldehyde degradation	0	0.138801	0.084107	0.074303
lactose and galactose degradation	0	0.108725	0.101426	0.07005
homoacetogenesis	0	0.143008	0.061965	0.068324
galacturonate degradation I	0	0.060318	0.095161	0.051826
glycolysis (pay-off phase)	0	0.092463	0.050527	0.047663
Bacteroides_massiliensis	0	0.051888	0.076226	0.042705
Catenibacterium_mitsuokai	0	0.009331	0.08927	0.032867
Actinomyces_sp_ICM47	0	0.037033	0.060853	0.032629
Monoglobus_pectinilyticus	0	0.019398	0.063348	0.027582
glycolysis (preparatory phase)	0	0.042709	0.039797	0.027502
Dialister_invisus	0	0.009809	0.010876	0.006895
Roseburia_sp_CAG_303	0	0	0	0

## Sheet: 2) All CLL vs. non-CLL
Supplementary Table 3
Machine learning classiciation results summary: All CLL vs. non-CLL (pre-aHSCT AML, other pre-aHSCT)
Figure: Supplemental Figure 2B
Complete results uploaded as .html file to:	https://github.com/PERSIMUNE/PAC2025_MAIT_CLL
Machine learning classiciation results summary: All CLL vs. non-CLL (pre-cardiac surgery, kidney donors, healthy)
Figure: Supplemental Figure 2C
Performance results
Metric	QLattice	Naive Bayes	Random Forest	LightGBM	CatBoost	Logistic Regression	HistGBC
PPV	0.45 ± 0.04	0.48 ± 0.03	0.55 ± 0.08	0.53 ± 0.03	0.54 ± 0.05	0.54 ± 0.08	0.48 ± 0.06
NPV	0.79 ± 0.09	0.87 ± 0.08	0.79 ± 0.03	0.8 ± 0.02	0.82 ± 0.01	0.77 ± 0.03	0.73 ± 0.03
Sensitivity	0.68 ± 0.18	0.84 ± 0.14	0.66 ± 0.08	0.69 ± 0.06	0.73 ± 0.06	0.64 ± 0.06	0.54 ± 0.07
Specificity	0.57 ± 0.06	0.5 ± 0.1	0.69 ± 0.1	0.66 ± 0.06	0.66 ± 0.1	0.69 ± 0.11	0.68 ± 0.07
Balanced Accuracy	0.62 ± 0.07	0.67 ± 0.04	0.67 ± 0.05	0.68 ± 0.03	0.69 ± 0.02	0.66 ± 0.06	0.61 ± 0.04
MCC	0.24 ± 0.13	0.34 ± 0.08	0.34 ± 0.1	0.34 ± 0.05	0.37 ± 0.04	0.32 ± 0.11	0.22 ± 0.08
ROCAUC	0.67 ± 0.03	0.78 ± 0.06	0.74 ± 0.04	0.71 ± 0.04	0.77 ± 0.05	0.74 ± 0.07	0.69 ± 0.04
PRAUC	0.48 ± 0.05	0.64 ± 0.09	0.55 ± 0.08	0.51 ± 0.07	0.58 ± 0.08	0.6 ± 0.07	0.5 ± 0.06
Brier Score	0.24 ± 0.02	0.35 ± 0.04	0.2 ± 0.02	0.21 ± 0.01	0.23 ± 0.03	0.21 ± 0.03	0.22 ± 0.02
F1 Score	0.54 ± 0.09	0.6 ± 0.05	0.59 ± 0.05	0.6 ± 0.03	0.62 ± 0.02	0.58 ± 0.06	0.51 ± 0.05
Feature importance (Cat Boost)						Misclassified samples
Feature	Importance PFI	Importance SHAP	Importance TFI	Normalized Mean Importance		Cohort	N misclassified	N total
Coprococcus_comes	0.762821	1	1	0.92094		CLL	23	85
Anaerostipes_hadrus	1	0.662504	0.565309	0.742605		Pre-cardiac surgery	45	89
Dorea_longicatena	0.801047	0.67894	0.51496	0.664983		Kidney donors	7	9
Ruminococcus_bromii	0.846267	0.560337	0.455549	0.620717		Healthy	0	59
Ruminococcus_lactaris	0.826783	0.453093	0.444711	0.574862
4-aminobutyrate degradation	0.545758	0.687057	0.476508	0.569774
arginine degradation II	0.549043	0.439997	0.556399	0.515146		Confusion matrix
AB_binary_30d	0.793034	0.327082	0.33609	0.485402		based on a sum of misclassified samples across all 5-folds
propionate production I	0.503986	0.473901	0.47039	0.482759				Predicted label
Collinsella_stercoris	0.679141	0.42443	0.328355	0.477309				1 (CLL)	0 (non-CLL)
Dorea_formicigenerans	0.629328	0.354667	0.337785	0.440593		True label	1 (CLL)	62	23
cysteine degradation I	0.520767	0.357684	0.43534	0.43793			0 (non-CLL)	52	105
lactose degradation	0.329673	0.471276	0.507674	0.436208
pectin degradation I	0.404855	0.419736	0.421902	0.415498
pentose phosphate pathway (oxidative ph.)	0.170598	0.655257	0.388538	0.404798		Point biseral correlation
mucin degradation	0.149987	0.549954	0.446721	0.382221		Top 3 positively correlated with CLL
fructose degradation	0.469956	0.270747	0.345465	0.362056		4-aminobutyrate degradation
Eubacterium_eligens	0.25973	0.425933	0.304735	0.330133		glutamine degradation I
glutamine degradation II	0.438254	0.198418	0.34893	0.328534		mucin degradation
cysteine biosynthesis/homocysteine degr.	0.376264	0.267961	0.326151	0.323459		Top 3 negatively correlated with CLL
Streptococcus_mitis	0.380473	0.259647	0.264078	0.301399		Coprococcus comes
starch degradation	0.295488	0.219362	0.382077	0.298976		starch degradation
glutamine degradation I	0	0.491418	0.383115	0.291511		fructose degradation
putrescine degradation	0.141041	0.365114	0.334369	0.280175
Gemella_sanguinis	0.491788	0.160746	0.167643	0.273392
alanine degradation I	0.260157	0.226464	0.299696	0.262106
tyrosine degradation II	0.337024	0.196029	0.237225	0.256759
arginine degradation I	0.324078	0.226914	0.209126	0.253373
Streptococcus_australis	0.557141	0.082698	0.10372	0.247853
Aeriscardovia_aeriphila	0.346997	0.031532	0.026928	0.135152
Blautia_sp_N6H1_15	0.32551	0.011711	0.034876	0.124032
Citrobacter_portucalensis	0.316521	0	0	0.105507

## Sheet: 8) GMMs dictionary (MF00XX) 
Module	Name	Group major
MF0001	arabinoxylan degradation	carbohydrate degradation
MF0002	fructan degradation	carbohydrate degradation
MF0003	pectin degradation I	carbohydrate degradation
MF0004	pectine degradation II	carbohydrate degradation
MF0005	starch degradation	carbohydrate degradation
MF0006	lactose degradation	carbohydrate degradation
MF0007	lactose and galactose degradation	carbohydrate degradation
MF0008	maltose degradation	carbohydrate degradation
MF0009	melibiose degradation	carbohydrate degradation
MF0010	sucrose degradation I	carbohydrate degradation
MF0011	sucrose degradation II	carbohydrate degradation
MF0012	trehalose degradation	carbohydrate degradation
MF0013	allose degradation	carbohydrate degradation
MF0014	arabinose degradation	carbohydrate degradation
MF0015	fructose degradation	carbohydrate degradation
MF0016	fucose degradation	organic acid metabolism
MF0017	galactose degradation	carbohydrate degradation
MF0018	mannose degradation	carbohydrate degradation
MF0019	rhamnose degradation	carbohydrate degradation
MF0020	ribose degradation	carbohydrate degradation
MF0021	xylose degradation	carbohydrate degradation
MF0022	galacturonate degradation I	carbohydrate degradation
MF0023	galacturonate degradation II	carbohydrate degradation
MF0024	phenylalanine degradation	amino acid degradation
MF0025	tryptophan degradation	amino acid degradation
MF0026	tyrosine degradation I	amino acid degradation
MF0027	tyrosine degradation II	amino acid degradation
MF0028	aspartate degradation I	amino acid degradation
MF0029	aspartate degradation II	amino acid degradation
MF0030	glutamate degradation I	amino acid degradation
MF0031	glutamate degradation II	amino acid degradation
MF0032	glutamate degradation III	amino acid degradation
MF0033	alanine degradation I	amino acid degradation
MF0034	alanine degradation II	amino acid degradation
MF0035	glycine degradation	amino acid degradation
MF0036	isoleucine degradation	amino acid degradation
MF0037	leucine degradation	amino acid degradation
MF0038	methionine degradation I	amino acid degradation
MF0039	methionine degradation II	amino acid degradation
MF0040	proline degradation	amino acid degradation
MF0041	valine degradation I	amino acid degradation
MF0042	asparagine degradation	amino acid degradation
MF0043	cysteine biosynthesis/homocysteine degradation	amino acid degradation
MF0044	cysteine degradation I	amino acid degradation
MF0045	cysteine degradation II	amino acid degradation
MF0046	glutamine degradation I	amino acid degradation
MF0047	glutamine degradation II	amino acid degradation
MF0048	serine degradation	amino acid degradation
MF0049	threonine degradation I	amino acid degradation
MF0050	threonine degradation II	amino acid degradation
MF0051	arginine degradation I	amino acid degradation
MF0052	arginine degradation II	amino acid degradation
MF0053	arginine degradation III	amino acid degradation
MF0054	arginine degradation IV	amino acid degradation
MF0055	arginine degradation V	amino acid degradation
MF0056	histidine degradation	amino acid degradation
MF0057	lysine degradation I	amino acid degradation
MF0058	lysine degradation II	amino acid degradation
MF0059	anaerobic fatty acid beta-oxidation	lipid degradation
MF0060	glycerol degradation I	lipid degradation
MF0061	glycerol degradation II	lipid degradation
MF0062	glycerol degradation III	lipid degradation
MF0063	glyoxylate bypass	lipid degradation
MF0064	triacylglycerol degradation	lipid degradation
MF0065	Bifidobacterium shunt	central metabolism
MF0066	Entner-Doudoroff pathway	central metabolism
MF0067	glycolysis (preparatory phase)	central metabolism
MF0068	glycolysis (pay-off phase)	central metabolism
MF0069	NADH:ferredoxin oxidoreductase	gas metabolism
MF0070	pentose phosphate pathway (oxidative phase)	central metabolism
MF0071	pentose phosphate pathway (non-oxidative branch)	central metabolism
MF0072	pyruvate dehydrogenase complex	central metabolism
MF0073	pyruvate:ferredoxin oxidoreductase	central metabolism
MF0074	pyruvate:formate lyase	central metabolism
MF0075	acetate to acetyl-CoA	organic acid metabolism
MF0076	4-aminobutyrate degradation	amino acid degradation
MF0077	formate conversion	organic acid metabolism
MF0078	lactaldehyde degradation	organic acid metabolism
MF0079	lactate consumption I	organic acid metabolism
MF0080	lactate consumption II	organic acid metabolism
MF0081	methanol conversion	gas metabolism
MF0082	putrescine degradation	amines and polyamines degradation
MF0083	succinate consumption	organic acid metabolism
MF0084	succinate conversion to propionate	organic acid metabolism
MF0085	urea degradation	amines and polyamines degradation
MF0086	acetyl-CoA to acetate	organic acid metabolism
MF0087	acetyl-CoA to crotonyl-CoA	organic acid metabolism
MF0088	butyrate production I	organic acid metabolism
MF0089	butyrate production II	organic acid metabolism
MF0090	ethanol production I	alcohol metabolism
MF0091	ethanol production II	alcohol metabolism
MF0092	lactate production	organic acid metabolism
MF0093	propionate production I	organic acid metabolism
MF0094	propionate production II	organic acid metabolism
MF0095	propionate production III	organic acid metabolism
MF0096	succinate production	organic acid metabolism
MF0097	homoacetogenesis	gas metabolism
MF0098	hydrogen metabolism	gas metabolism
MF0099	methanogenesis - methyl-coM	gas metabolism
MF0100	methanogenesis from carbon dioxide	gas metabolism
MF0101	nitrate reduction (dissimilatory)	inorganic nutrient metabolism
MF0102	sulfate reduction (dissimilatory)	gas metabolism
MF0103	mucin degradation	glycoprotein degradation
