# Supplementary material for: Explainable machine learning to identify chronic lymphocytic leukemia and medication use based on gut microbiome data
Source: Microbiol Spectr. 2025 Nov 6;13(12):e00944-25. doi: 10.1128/spectrum.00944-25 (PMC12671114; doi:10.1128/spectrum.00944-25)
Supplement: Table S4 — Multivariate regression results. [file spectrum.00944-25-s0005.xlsx]

## Sheet: Supplemental Table 4 - Multivar
Supplementary Table 4
Multivariate analysis results (p values)
	Age	Sex	antimicrobials	PPIs	laxatives	metformin	antithrombotics	cardiac therapy	beta blocking agents	ACEinhibitors, ARBs	lipid modif. agents	corticosteroids	psycholeptics
Eubacterium_ramulus	1	1	1	1	1	1	1	1	0.000442955	1	1	1	1
Oribacterium_asaccharolyticum	9.47e-07	1	1	1	1	1	1	1	1	1	1	1	1
Leuconostoc_mesenteroides	1.64e-06	1	1	1	1	1	1	1	1	1	1	1	1
Oribacterium_sp_oral_taxon_078	5.06e-06	1	1	1	1	1	1	1	1	1	1	1	1
Lachnoanaerobaculum_saburreum	1.66e-05	1	1	1	1	1	1	1	1	1	1	3.65e-07	1
Terrisporobacter_glycolicus	5.84e-05	1	1	1	1	1	1	1	1	1	1	1	1
trehalose degradation	8.48e-05	1	1	1	1	1	1	1	1	1	1	1	1
putrescine degradation	8.74e-05	1	1	1	1	1	1	1	1	1	1	1	1
propionate production I	0.000182406	1	1	1	1	1	1	1	1	1	1	1	1
succinate consumption	0.000198969	1	1	1	1	1	1	1	1	1	1	1	1
pyruvate dehydrogenase complex	0.0003223	1	1	1	1	1	1	1	1	1	1	1	1
NADH:ferredoxin oxidoreductase	0.000435684	1	1	1	1	1	1	1	1	1	1	1	1
Alistipes_sp_An66	0.000542111	1	1	1	1	1	1	1	1	1	1	1	1
acetyl-CoA to crotonyl-CoA	0.00060333	1	1	1	1	1	1	1	1	1	1	1	1
glycerol degradation II	0.000642539	1	1	1	1	1	1	1	1	1	1	1	1
Fusobacterium_periodonticum	1	1	1	1	1	3.62e-11	1	1	1	1	1	1	1
Prevotella_melaninogenica	1	1	1	1	1	2.91e-10	1	1	1	1	1	1	1
Neisseria_sicca	1	1	1	1	1	4.54e-07	1	1	1	1	1	1	1
Prevotella_jejuni	1	1	1	1	1	4.54e-07	1	1	1	1	1	1	1
Cobetia_marina	1	1	1	1	1	4.54e-07	1	1	1	1	1	1	1
Pseudomonas_lundensis	1	1	1	1	1	4.54e-07	1	1	1	1	1	1	1
Streptococcus_pseudopneumoniae	1	1	1	1	1	4.54e-07	1	1	1	1	1	1	1
Lactococcus_chungangensis	1	1	1	1	1	4.54e-07	1	1	1	1	1	1	1
Leuconostoc_carnosum	1	1	1	1	1	4.54e-07	1	1	1	1	1	1	1
Neisseria_mucosa	1	1	1	1	1	4.54e-07	1	1	1	1	1	1	1
Actinomyces_radicidentis	1	1	1	1	1	4.54e-07	1	1	1	1	1	1	1
Lactobacillus_sanfranciscensis	1	1	1	1	1	4.54e-07	1	1	1	1	1	1	1
Bifidobacterium_breve	1	1	1	1	1	6.44e-07	1	1	1	1	1	1.03e-06	1
Enterococcus_raffinosus	1	1	0.00027625	1	1	1.57e-06	1	1	1	1	1	1	1
Propionibacterium_acidifaciens	1	1	1	1	1	1.57e-06	1	1	1	1	1	1	1
Murimonas_intestini	1	1	1	1	1	2.54e-05	1	1	1	1	1	1	1
Lactococcus_piscium	1	1	1	1	1	4.76e-05	1	1	1	1	1	1	1
Gemella_haemolysans	1	1	1	1	1	9.29e-05	1	1	1	1	1	1	1
Prevotella_sp_CAG_1124	1	1	1	1	1	0.000112024	1	1	1	1	1	1.92e-06	1
Lactococcus_raffinolactis	1	1	1	1	1	0.000112976	1	1	1	1	1	0.000634901	1
Lactobacillus_delbrueckii	1	1	1	1	1	0.000125195	1	1	1	1	1	1	1
Cutibacterium_acnes	1	1	1	1	1	0.000145912	1	1	1	1	1	1	1
Candidatus_Stoquefichus_sp_KLE1796	1	1	1	1	1	0.00014882	1	1	1	1	1	1	1
Prevotella_sp_CAG_755	1	1	1	1	1	0.000162698	1	1	1	1	1	1	1
Prevotella_sp_oral_taxon_306	1	1	0.00121814	1	1	0.00162263	1	1	1	1	1	0.00427854	1
lysine degradation I	1	1	0.000429637	1	5.6e-06	1	1	1	1	1	1	1	1
Corynebacterium_variabile	1	1	0.00211638	1	1	1	1	1	1	1	1	0.000915833	1
Actinomyces_sp_oral_taxon_170	1	1	0.00288368	1	1	1	1	1	1	1	1	0.0001861	1
Pseudopropionibacterium_propionicum	1	1	0.00440639	1	1	1	1	1	1	1	1	3.22e-05	1
Rothia_aeria	1	1	0.00509767	1	1	1	1	1	1	1	1	1.9e-05	1
Olsenella_profusa	1	1	0.00624965	1	1	1	1	1	1	1	1	9.48e-06	1
Lachnoclostridium_sp_An298	1	1	1	1	1	1	1	1	1	1	1	6.04e-15	1
Bacteroides_coprophilus	1	1	1	1	1	1	1	1	1	1	1	9.68e-11	1
Veillonella_rodentium	1	1	1	1	1	1	1	1	1	1	1	1.05e-10	1
Lachnospiraceae_bacterium_A4	1	1	1	1	1	1	1	1	1	1	1	1.02e-09	1
Actinomyces_meyeri	1	1	1	1	1	1	1	1	1	1	1	1.02e-09	1
Bifidobacterium_moukalabense	1	1	1	1	1	1	1	1	1	1	1	1.02e-09	1
Streptococcus_peroris	1	1	1	1	1	1	1	1	1	1	1	1.02e-09	1
Peptostreptococcus_stomatis	1	1	1	1	1	1	1	1	1	1	1	1.02e-09	1
Serratia_odorifera	1	1	1	1	1	1	1	1	1	1	1	1.02e-09	1
Bacillus_aerius	1	1	1	1	1	1	1	1	1	1	1	1.02e-09	1
Enterococcus_devriesei	1	1	1	1	1	1	1	1	1	1	1	1.02e-09	1
Eubacterium_brachy	1	1	1	1	1	1	1	1	1	1	1	1.02e-09	1
Kosakonia_sp_S29	1	1	1	1	1	1	1	1	1	1	1	1.02e-09	1
Leptotrichia_wadei	1	1	1	1	1	1	1	1	1	1	1	1.02e-09	1
Pseudomonas_endophytica	1	1	1	1	1	1	1	1	1	1	1	1.02e-09	1
Actinomyces_johnsonii	1	1	1	1	1	1	1	1	1	1	1	1.02e-09	1
Klebsiella_variicola_CAG_634	1	1	1	1	1	1	1	1	1	1	1	1.02e-09	1
Corynebacterium_pseudogenitalium	1	1	1	1	1	1	1	1	1	1	1	1.02e-09	1
Lactobacillus_harbinensis	1	1	1	1	1	1	1	1	1	1	1	1.02e-09	1
Prevotella_oris	1	1	1	1	1	1	1	1	1	1	1	1.02e-09	1
Alloprevotella_tannerae	1	1	1	1	1	1	1	1	1	1	1	1.02e-09	1
Lachnospiraceae_bacterium_2_1_46FAA	1	1	1	1	1	1	1	1	1	1	1	1.02e-09	1
Hungatella_effluvii	1	1	1	1	1	1	1	1	1	1	1	1.02e-09	1
Lactobacillus_helveticus	1	1	1	1	1	1	1	1	1	1	1	1.02e-09	1
Campylobacter_rectus	1	1	1	1	1	1	1	1	1	1	1	1.02e-09	1
Gemella_morbillorum	1	1	1	1	1	1	1	1	1	1	1	1.02e-09	1
Lactobacillus_apis	1	1	1	1	1	1	1	1	1	1	1	1.02e-09	1
Pseudomonas_psychrophila	1	1	1	1	1	1	1	1	1	1	1	1.02e-09	1
Streptococcus_sp_HMSC034E03	1	1	1	1	1	1	1	1	1	1	1	1.02e-09	1
Veillonella_seminalis	1	1	1	1	1	1	1	1	1	1	1	1.02e-09	1
Leuconostoc_citreum	1	1	1	1	1	1	1	1	1	1	1	1.02e-09	1
Enterobacter_bugandensis	1	1	1	1	1	1	1	1	1	1	1	1.02e-09	1
Anaerofustis_stercorihominis	1	1	1	1	1	1	1	1	1	1	1	1.02e-09	1
Streptococcus_macedonicus	1	1	1	1	1	1	1	1	1	1	1	1.02e-09	1
Veillonella_sp_CAG_933	1	1	1	1	1	1	1	1	1	1	1	1.02e-09	1
Atopobium_minutum	1	1	1	1	1	1	1	1	1	1	1	1.02e-09	1
Corynebacterium_kroppenstedtii	1	1	1	1	1	1	1	1	1	1	1	1.02e-09	1
Enterococcus_dispar	1	1	1	1	1	1	1	1	1	1	1	1.02e-09	1
Fusobacterium_sp_oral_taxon_370	1	1	1	1	1	1	1	1	1	1	1	1.02e-09	1
Lachnospiraceae_bacterium_COE1	1	1	1	1	1	1	1	1	1	1	1	1.02e-09	1
Limnochorda_pilosa	1	1	1	1	1	1	1	1	1	1	1	1.02e-09	1
Melaminivora_alkalimesophila	1	1	1	1	1	1	1	1	1	1	1	1.02e-09	1
Actinomyces_sp_oral_taxon_448	1	1	1	1	1	1	1	1	1	1	1	1.02e-09	1
Gemella_bergeri	1	1	1	1	1	1	1	1	1	1	1	1.02e-09	1
Actinomyces_massiliensis	1	1	1	1	1	1	1	1	1	1	1	1.02e-09	1
Bacteroides_caecimuris	1	1	1	1	1	1	1	1	1	1	1	1.02e-09	1
Marvinbryantia_formatexigens	1	1	1	1	1	1	1	1	1	1	1	1.02e-09	1
Prevotella_oulorum	1	1	1	1	1	1	1	1	1	1	1	1.02e-09	1
Pseudomonas_fluorescens_group	1	1	1	1	1	1	1	1	1	1	1	1.02e-09	1
Tepidimonas_fonticaldi	1	1	1	1	1	1	1	1	1	1	1	1.02e-09	1
Granulicatella_adiacens	1	1	1	1	1	1	1	1	1	1	1	1.02e-09	1
Parascardovia_denticolens	1	1	1	1	1	1	1	1	1	1	1	1.02e-09	1
Hafnia_paralvei	1	1	1	1	1	1	1	1	1	1	1	2.49e-09	1
Kluyvera_cryocrescens	1	1	1	1	1	1	1	1	1	1	1	5e-09	1
Pseudoflavonifractor_sp_An85	1	1	1	1	1	1	1	1	1	1	1	9.32e-09	1
Gemmiger_sp_An120	1	1	1	1	1	1	1	1	1	1	1	1.2e-08	1
Corynebacterium_argentoratense	1	1	1	1	1	1	1	1	1	1	1	2.87e-08	1
Clostridium_sp_CAG_678	1	1	1	1	1	1	1	1	1	1	1	3.38e-08	1
Leuconostoc_gelidum	1	1	1	1	1	1	1	1	1	1	1	3.73e-08	1
Enterococcus_durans	1	1	1	1	1	1	1	1	1	1	1	4.83e-08	1
Gemmiger_sp_An87	1	1	1	1	1	1	1	1	1	1	1	5.05e-08	1
Lachnospiraceae_bacterium_oral_taxon_096	1	1	1	1	1	1	1	1	1	1	1	5.15e-08	1
Bulleidia_extructa	1	1	1	1	1	1	1	1	1	1	1	3.11e-07	1
Serratia_marcescens	1	1	1	1	1	1	1	1	1	1	1	3.84e-07	1
Weissella_cibaria	1	1	1	1	1	1	1	1	1	1	1	5.53e-07	1
Acinetobacter_johnsonii	1	1	1	1	1	1	1	1	1	1	1	6.54e-07	1
Clostridium_sp_D5	1	1	1	1	1	1	1	1	1	1	1	6.63e-07	1
Lachnoclostridium_sp_An76	1	1	1	1	1	1	1	1	1	1	1	7.17e-07	1
Citrobacter_farmeri	1	1	1	1	1	1	1	1	1	1	1	7.66e-07	1
Flavobacterium_plurextorum	1	1	1	1	1	1	1	1	1	1	1	1e-06	1
Anaeromassilibacillus_sp_An200	1	1	1	1	1	1	1	1	1	1	1	1.01e-06	1
Kluyvera_intestini	1	1	1	1	1	1	1	1	1	1	1	2.01e-06	1
Prevotella_buccae	1	1	1	1	1	1	1	1	1	1	1	2.88e-06	1
Brevundimonas_diminuta	1	1	1	1	1	1	1	1	1	1	1	3.91e-06	1
Pediococcus_acidilactici	1	1	1	1	1	1	1	1	1	1	1	4.65e-06	1
Dysgonomonas_sp_37_18	1	1	1	1	1	1	1	1	1	1	1	4.76e-06	1
Oribacterium_parvum	1	1	1	1	1	1	1	1	1	1	1	6.66e-06	1
Paracoccus_sp_WN007	1	1	1	1	1	1	1	1	1	1	1	7.24e-06	1
Dysgonomonas_gadei	1	1	1	1	1	1	1	1	1	1	1	8.58e-06	1
Thermoleophilum_album	1	1	1	1	1	1	1	1	1	1	1	1.07e-05	1
Eggerthia_catenaformis	1	1	1	1	1	1	1	1	1	1	1	1.11e-05	1
Shuttleworthia_satelles	1	1	1	1	1	1	1	1	1	1	1	1.25e-05	1
Peptostreptococcus_anaerobius	1	1	1	1	1	1	1	1	1	1	1	1.49e-05	1
Megasphaera_elsdenii	1	1	1	1	1	1	1	1	1	1	1	1.64e-05	1
Pseudomonas_fragi	1	1	1	1	1	1	1	1	1	1	1	1.74e-05	1
Raoultella_planticola	1	1	1	1	1	1	1	1	1	1	1	1.96e-05	1
Atopobium_deltae	1	1	1	1	1	1	1	1	1	1	1	2e-05	1
Bacteroides_xylanolyticus	1	1	1	1	1	1	1	1	1	1	1	2.17e-05	1
Prevotella_timonensis	1	1	1	1	1	1	1	1	1	1	1	2.73e-05	1
Actinomyces_turicensis	1	1	1	1	1	1	1	1	1	1	1	2.93e-05	1
Bifidobacterium_angulatum	1	1	1	1	1	1	1	1	1	1	1	3.88e-05	1
Lachnoclostridium_sp_An196	1	1	1	1	1	1	1	1	1	1	1	5.25e-05	1
Citrobacter_amalonaticus	1	1	1	1	1	1	1	1	1	1	1	5.9e-05	1
Actinomyces_graevenitzii	1	1	1	1	1	1	1	1	1	1	1	9.09e-05	1
Bacteroides_plebeius	1	1	1	1	1	1	1	1	1	1	1	0.000103104	1
Megasphaera_micronuciformis	1	1	1	1	1	1	1	1	1	1	1	0.000116973	1
Clostridiales_bacterium_1_7_47FAA	1	1	1	1	1	1	1	1	1	1	1	0.000132393	1
Mitsuokella_jalaludinii	1	1	1	1	1	1	1	1	1	1	1	0.000176251	1
Enterococcus_malodoratus	1	1	1	1	1	1	1	1	1	1	1	0.000255727	1
Eubacterium_callanderi	1	1	1	1	1	1	1	1	1	1	1	0.000270936	1
Enterococcus_avium	1	1	1	1	1.69e-05	1	1	1	1	1	1	0.000282469	1
Citrobacter_koseri	1	1	1	1	1	1	1	1	1	1	1	0.000286646	1
Anaerostipes_sp_992a	1	1	1	1	1	1	1	1	1	1	1	0.000334968	1
Propionibacterium_freudenreichii	1	1	1	1	1	1	1	1	1	1	1	0.000449037	1
Bacteroides_sp_OM08_11	1	1	1	1	1	1	1	1	1	1	1	0.000467945	1
Haemophilus_sputorum	1	1	1	1	1	1	1	1	1	1	1	0.000571507	1
Proteus_mirabilis	1	1	1	1	1	1	1	1	1	1	1	0.000598942	1
Neisseria_subflava	1	1	1	1	1	1	1	1	1	1	1	0.000635611	1
NOTE bacterial species and gut functional profiles with at least 1 significant correlation to a medication class are included
